# Supplementary material for: Exploring the Coating of Gold Nanoparticles with Lipids
Source: Nanomaterials (Basel). 2025 Oct 3;15(19):1516. doi: 10.3390/nano15191516 (PMC12526019; doi:10.3390/nano15191516)
Supplement: Supplementary file 1 [file nanomaterials-15-01516-s001.zip]

Archive with 1 entries (1 files):
- nanomaterials-3899203-supplementary.pdf
